# Supplementary material for: Urinary Extracellular Vesicles Are a Novel Tool to Monitor Allograft Function in Kidney Transplantation: A Systematic Review
Source: Int J Mol Sci. 2021 Sep 28;22(19):10499. doi: 10.3390/ijms221910499 (PMC8508981; doi:10.3390/ijms221910499)
Supplement: Supplementary file 1 [file ijms-22-10499-s001.zip]

Archive with 1 entries (1 files):
- ijms-1399475-supplementary.pdf
